# Supplementary material for: Exploration of N-Arylsulfonyl-indole-2-carboxamide Derivatives as Novel Fructose-1,6-bisphosphatase Inhibitors by Molecular Simulation
Source: Int J Mol Sci. 2022 Sep 6;23(18):10259. doi: 10.3390/ijms231810259 (PMC9499002; doi:10.3390/ijms231810259)
Supplement: Supplementary file 1 [file ijms-23-10259-s001.zip]

Archive with 1 entries (1 files):
- ijms-1890847-supplementary.pdf
